# Supplementary material for: An unusual new species of Hallodapomimus Herczek, 2000 from the Eocene Baltic amber (Hemiptera, Heteroptera, Miridae, Phylinae)
Source: Zookeys. 2015 Mar 23;(489):25–32. doi: 10.3897/zookeys.489.8886 (PMC4395837; doi:10.3897/zookeys.489.8886)
Supplement: XML Treatment for Hallodapomimus [file zookeys.489.8886-treatment1.xml]

<!DOCTYPE tp:taxon-treatment
  PUBLIC "-//TaxonX//DTD Taxonomic Treatment Publishing DTD v0 20100105//EN" "tax-treatment-NSO.dtd">
<tp:taxon-treatment xmlns:tp="http://www.plazi.org/taxpub"><tp:treatment-meta><kwd-group><label>Taxon classification</label><kwd><named-content content-type="kingdom">Animalia</named-content></kwd><kwd><named-content content-type="order">Hemiptera</named-content></kwd><kwd><named-content content-type="family">Miridae</named-content></kwd></kwd-group><mixed-citation publication-type="journal"><person-group><name><surname>Herczek</surname><given-names>Aleksander</given-names></name><name><surname>Popov</surname><given-names>Yuri A.</given-names></name></person-group><article-title>An unusual new species of <italic><tp:taxon-name><tp:taxon-name-part taxon-name-part-type="genus">Hallodapomimus</tp:taxon-name-part></tp:taxon-name></italic> Herczek, 2000 from the Eocene Baltic amber (<tp:taxon-name><tp:taxon-name-part taxon-name-part-type="order">Hemiptera</tp:taxon-name-part></tp:taxon-name>, <tp:taxon-name><tp:taxon-name-part taxon-name-part-type="suborder">Heteroptera</tp:taxon-name-part></tp:taxon-name>, <tp:taxon-name><tp:taxon-name-part taxon-name-part-type="family">Miridae</tp:taxon-name-part></tp:taxon-name>, <tp:taxon-name><tp:taxon-name-part taxon-name-part-type="subfamily">Phylinae</tp:taxon-name-part></tp:taxon-name>)</article-title><source>Zookeys</source><day>23</day><month>3</month><year>2015</year><volume>2015</volume><issue>489</issue><fpage>25</fpage><lpage>32</lpage><pub-id pub-id-type="doi">10.3897/zookeys.489.8886</pub-id></mixed-citation></tp:treatment-meta><tp:nomenclature><label>Genus</label><tp:taxon-name>
                            <tp:taxon-name-part taxon-name-part-type="genus">Hallodapomimus</tp:taxon-name-part>
                        </tp:taxon-name><tp:taxon-authority>Herczek</tp:taxon-authority><tp:nomenclature-citation-list><tp:nomenclature-citation><tp:taxon-name><tp:taxon-name-part taxon-name-part-type="genus">Hallodapomimus</tp:taxon-name-part></tp:taxon-name><comment>: Herczek 1998: 12, nomen nudum; <xref ref-type="bibr" rid="B2">Herczek 2000</xref>: 144; <xref ref-type="bibr" rid="B7">Popov and Herczek 2008</xref>: 68; <xref ref-type="bibr" rid="B3">Herczek et al. 2010</xref>: 585.</comment></tp:nomenclature-citation></tp:nomenclature-citation-list></tp:nomenclature><tp:treatment-sec sec-type="Type species by original designation"><title>Type species by original designation.</title><p><italic><tp:taxon-name><tp:taxon-name-part taxon-name-part-type="genus">Hallodapomimus</tp:taxon-name-part> <tp:taxon-name-part taxon-name-part-type="species">elektrinus</tp:taxon-name-part></tp:taxon-name></italic> Herczek, 2000: 145.</p></tp:treatment-sec><tp:treatment-sec sec-type="Diagnosis"><title>Diagnosis.</title><p>Distinguished from the other extinct hallodapine genus <italic><tp:taxon-name><tp:taxon-name-part taxon-name-part-type="genus">Leptomimoides</tp:taxon-name-part></tp:taxon-name></italic> by a combination of the following characters: smooth, impunctate dorsal surface of body, distinctive coloration (head, pronotum and part of cuneus dark, and clavus partly black), head almost twice as broad as long, pronotum 1.2–1.3 times wider than long; pronotal calli visible.</p></tp:treatment-sec><ref-list><ref id="B2"><mixed-citation xmlns:xlink="http://www.w3.org/1999/xlink" xlink:type="simple"><person-group><name name-style="western"><surname>Herczek</surname><given-names>A</given-names></name></person-group> (<year>2000</year>) <article-title>First <tp:taxon-name><tp:taxon-name-part taxon-name-part-type="subfamily">Phylinae</tp:taxon-name-part></tp:taxon-name> (<tp:taxon-name><tp:taxon-name-part taxon-name-part-type="suborder">Heteroptera</tp:taxon-name-part></tp:taxon-name>: <tp:taxon-name><tp:taxon-name-part taxon-name-part-type="family">Miridae</tp:taxon-name-part></tp:taxon-name>) from Baltic amber.</article-title><source>Polskie Pismo Entomologiczne</source><volume>69</volume>: <fpage>143</fpage>–<lpage>153</lpage>.</mixed-citation></ref><ref id="B7"><mixed-citation xmlns:xlink="http://www.w3.org/1999/xlink" xlink:type="simple"><person-group><name name-style="western"><surname>Popov</surname><given-names>YA</given-names></name><name name-style="western"><surname>Herczek</surname><given-names>A</given-names></name></person-group> (<year>2008</year>) <article-title>A short review of fossil plant bugs, with a check-list of extinct mirids (<tp:taxon-name><tp:taxon-name-part taxon-name-part-type="suborder">Heteroptera</tp:taxon-name-part></tp:taxon-name>: <tp:taxon-name><tp:taxon-name-part taxon-name-part-type="infraorder">Cimicomorpha</tp:taxon-name-part></tp:taxon-name>, <tp:taxon-name><tp:taxon-name-part taxon-name-part-type="family">Miridae</tp:taxon-name-part></tp:taxon-name>).</article-title><source>Prace Muzeum Ziemi</source><volume>49</volume>: <fpage>59</fpage>–<lpage>72</lpage>.</mixed-citation></ref><ref id="B3"><mixed-citation xmlns:xlink="http://www.w3.org/1999/xlink" xlink:type="simple"><person-group><name name-style="western"><surname>Herczek</surname><given-names>A</given-names></name><name name-style="western"><surname>Popov</surname><given-names>YA</given-names></name><name name-style="western"><surname>Brożek</surname><given-names>J</given-names></name></person-group> (<year>2010</year>) <article-title>New plant bugs of the tribe <tp:taxon-name><tp:taxon-name-part taxon-name-part-type="tribe">Hallodapini</tp:taxon-name-part></tp:taxon-name> (<tp:taxon-name><tp:taxon-name-part taxon-name-part-type="order">Hemiptera</tp:taxon-name-part></tp:taxon-name>, <tp:taxon-name><tp:taxon-name-part taxon-name-part-type="suborder">Heteroptera</tp:taxon-name-part></tp:taxon-name>, <tp:taxon-name><tp:taxon-name-part taxon-name-part-type="family">Miridae</tp:taxon-name-part></tp:taxon-name>, <tp:taxon-name><tp:taxon-name-part taxon-name-part-type="subfamily">Phylinae</tp:taxon-name-part></tp:taxon-name>) from the Eocene Baltic amber.</article-title><source>Annales Zoologici</source><volume>60</volume>(<issue>4</issue>): <fpage>583</fpage>–<lpage>588</lpage>. doi: <ext-link ext-link-type="doi" xlink:href="10.3161/000345410X550445" xlink:type="simple">10.3161/000345410X550445</ext-link></mixed-citation></ref></ref-list></tp:taxon-treatment>
