# Supplementary material for: An unusual new species of Hallodapomimus Herczek, 2000 from the Eocene Baltic amber (Hemiptera, Heteroptera, Miridae, Phylinae)
Source: Zookeys. 2015 Mar 23;(489):25–32. doi: 10.3897/zookeys.489.8886 (PMC4395837; doi:10.3897/zookeys.489.8886)
Supplement: XML Treatment for Hallodapomimus antennatus [file zookeys.489.8886-treatment2.xml]

<!DOCTYPE tp:taxon-treatment
  PUBLIC "-//TaxonX//DTD Taxonomic Treatment Publishing DTD v0 20100105//EN" "tax-treatment-NSO.dtd">
<tp:taxon-treatment xmlns:tp="http://www.plazi.org/taxpub"><tp:treatment-meta><kwd-group><label>Taxon classification</label><kwd><named-content content-type="kingdom">Animalia</named-content></kwd><kwd><named-content content-type="order">Hemiptera</named-content></kwd><kwd><named-content content-type="family">Miridae</named-content></kwd></kwd-group><mixed-citation publication-type="journal"><person-group><name><surname>Herczek</surname><given-names>Aleksander</given-names></name><name><surname>Popov</surname><given-names>Yuri A.</given-names></name></person-group><article-title>An unusual new species of <italic><tp:taxon-name><tp:taxon-name-part taxon-name-part-type="genus">Hallodapomimus</tp:taxon-name-part></tp:taxon-name></italic> Herczek, 2000 from the Eocene Baltic amber (<tp:taxon-name><tp:taxon-name-part taxon-name-part-type="order">Hemiptera</tp:taxon-name-part></tp:taxon-name>, <tp:taxon-name><tp:taxon-name-part taxon-name-part-type="suborder">Heteroptera</tp:taxon-name-part></tp:taxon-name>, <tp:taxon-name><tp:taxon-name-part taxon-name-part-type="family">Miridae</tp:taxon-name-part></tp:taxon-name>, <tp:taxon-name><tp:taxon-name-part taxon-name-part-type="subfamily">Phylinae</tp:taxon-name-part></tp:taxon-name>)</article-title><source>Zookeys</source><day>23</day><month>3</month><year>2015</year><volume>2015</volume><issue>489</issue><fpage>25</fpage><lpage>32</lpage><pub-id pub-id-type="doi">10.3897/zookeys.489.8886</pub-id></mixed-citation></tp:treatment-meta><tp:nomenclature><tp:taxon-name>
                            <tp:taxon-name-part taxon-name-part-type="genus">Hallodapomimus</tp:taxon-name-part>
                            <tp:taxon-name-part taxon-name-part-type="species">antennatus</tp:taxon-name-part>
                            <object-id xmlns:xlink="http://www.w3.org/1999/xlink" content-type="zoobank" xlink:type="simple">http://zoobank.org/B1122F2D-4DC7-4F2F-A884-D0CA9BB34B3D</object-id>
                        </tp:taxon-name><tp:taxon-authority>Herczek &amp; Popov</tp:taxon-authority><tp:taxon-status xmlns:xlink="http://www.w3.org/1999/xlink" xlink:type="simple">sp. n.</tp:taxon-status><xref ref-type="fig" rid="F1">Figs 1</xref><xref ref-type="fig" rid="F2">, 2–3</xref><xref ref-type="fig" rid="F3">, 4–5</xref></tp:nomenclature><tp:treatment-sec sec-type="Type material"><title>Type material.</title><p>Holotype: female, Baltic amber, PIN RAS 964/1310; light yellowish middle-sized piece of amber (28 × 12 mm) of irregular shape. One dipteran syninclusion. The holotype is deposited in the collection of the Borissyak Paleontological Institute Russian Academy of Sciences (Arthropod Laboratory), Moscow.</p></tp:treatment-sec><tp:treatment-sec sec-type="Diagnosis"><title>Diagnosis.</title><p>Readily recognized among the other species of <italic><tp:taxon-name><tp:taxon-name-part taxon-name-part-type="genus">Hallodapomimus</tp:taxon-name-part></tp:taxon-name></italic> by its unusual flattened and widened second antennal segment, presence of two cavities on the vertex, a small scutellum (except <italic><tp:taxon-name><tp:taxon-name-part taxon-name-part-type="genus">Hallodapomimus</tp:taxon-name-part> <tp:taxon-name-part taxon-name-part-type="species">succinus</tp:taxon-name-part></tp:taxon-name></italic>), and a large mesoscutum.</p></tp:treatment-sec><tp:treatment-sec sec-type="Description"><title>Description.</title><p>Female. Macropterous. Body length up to 7 mm, 2.8 times as long as wide. Dorsal surface almost smooth, impunctate. Ground colour light brown, almost yellow; mesoscutum and scutellum brown, hemelytra with one pale transverse fascia just posterior to scutellum, apical part of cuneus dark; hemelytral membrane dark, hyaline, slightly crumpled (Figs <xref ref-type="fig" rid="F1">1</xref>, <xref ref-type="fig" rid="F2">2</xref>). Head more than twice (2.3 times) as broad <!--PageBreak--><!--PageBreak--><!--PageBreak-->as long; clypeus distinct and not protruding above frons; genal conus distinct; eyes large, almost globular, distinctly protruding laterally and almost touching pronotal collar; vertex with two slightly concave, polished cavities (Fig. <xref ref-type="fig" rid="F2">3</xref>), antennae inserted just above the lower margins of eyes; fovea antennalis touching the inner margin of eye; second antennal segment laterally flattened and considerably widened to apex, 2.2 times longer than 3<sup>rd</sup> segment, 3<sup>rd</sup> almost twice as long as 4<sup>th</sup> one; rostrum reaching hind coxae. Pronotum tapering (narrowing) to ca. 1.75 (1.76) its length, 1.37 times wider than long; collar rather broad, flat; calli distinctly developed, quite large, occupying almost half of pronotal disc. Mesoscutum broadly exposed, scutellum quite small, only twice longer than mesoscutum length and ca. one third length of claval commissure, distinctly convex. Hemelytra wholly flattened; cuneus rather short: ca. one third length of corium and one fifth times length of hemelytron; large cell of hemelytral membrane almost rectangular, smaller cell very small, almost 4 times shorter than large cell (Figs <xref ref-type="fig" rid="F1">1</xref>, <xref ref-type="fig" rid="F2">2</xref>). All legs rather slender and covered with very short, dense, adpressed setae; hind tibia with two rows of very short spines on dorsal (10–11) and ventral (5–6) surface of its distal part, these clearly shorter than diameter of tibia (Fig. <xref ref-type="fig" rid="F3">4</xref>); first tarsal <!--PageBreak-->segments longest, second shorter than third (Fig. <xref ref-type="fig" rid="F3">4</xref>); claws short and slightly curved, setiform parempodia easily visible (Fig. <xref ref-type="fig" rid="F3">5</xref>).</p><fig id="F1" position="float" orientation="portrait"><label>Figure 1.</label><caption><p><italic><tp:taxon-name><tp:taxon-name-part taxon-name-part-type="genus">Hallodapomimus</tp:taxon-name-part> <tp:taxon-name-part taxon-name-part-type="species">antennatus</tp:taxon-name-part></tp:taxon-name></italic> sp. n. ♀ holotype, in Baltic amber, nr. PIN RAS 964/1310; Borissyak Paleontological Institue, Russian Academy of Sciences. Dorsal view.</p></caption><graphic xmlns:xlink="http://www.w3.org/1999/xlink" xlink:href="zookeys-489-025-g001.jpg" position="float" orientation="portrait" xlink:type="simple" id="oo_40448.jpg"/></fig><fig id="F2" position="float" orientation="portrait"><label>Figures 2–3.</label><caption><p><italic><tp:taxon-name><tp:taxon-name-part taxon-name-part-type="genus">Hallodapomimus</tp:taxon-name-part> <tp:taxon-name-part taxon-name-part-type="species">antennatus</tp:taxon-name-part></tp:taxon-name></italic> sp. n. <bold>2</bold> dorsal view <bold>3</bold> dorsal view of head.</p></caption><graphic xmlns:xlink="http://www.w3.org/1999/xlink" xlink:href="zookeys-489-025-g002.jpg" position="float" orientation="portrait" xlink:type="simple" id="oo_40449.jpg"/></fig><fig id="F3" position="float" orientation="portrait"><label>Figure 4–5.</label><caption><p><italic><tp:taxon-name><tp:taxon-name-part taxon-name-part-type="genus">Hallodapomimus</tp:taxon-name-part> <tp:taxon-name-part taxon-name-part-type="species">antennatus</tp:taxon-name-part></tp:taxon-name></italic> sp. n. <bold>4</bold> hind leg tibia <bold>5</bold> hind leg tarsus.</p></caption><graphic xmlns:xlink="http://www.w3.org/1999/xlink" xlink:href="zookeys-489-025-g003.jpg" position="float" orientation="portrait" xlink:type="simple" id="oo_40450.jpg"/></fig><p><bold>Measurements.</bold> Body length 7.0 mm, width 2.5; length of head 0.65, width 1.5; width of eye (from above) 0.65; width of vertex 0.5; length of antennal segments = 0.75: 3.65: 1.8: 0.95 (7.15 mm); length of rostral segments I: II: III: IV = 0.74: 1.17: 0.44: 0.6; length of pronotum 1.24, anterior width (collar) 0.85, posterior width 1.7; thickness of collar 0.18; length of hemelytron 4.79, width 1.16; proportion of hemelytron, corium and length of cuneus: 4.8–2.9–1.0; length of mesoscutum 0.2 (mid line 0.2), width 0.6; length of scutellum 0.4; claval commissure 1.3; hind leg: length of femora 3.0, tibia 4.2, tarsus 1.38 (0.59:0.35:0.44).</p></tp:treatment-sec><tp:treatment-sec sec-type="Etymology"><title>Etymology.</title><p>The species epithet (Latin “antennatus”) refers to the unusual flattened and widened the second antennal segment.</p></tp:treatment-sec></tp:taxon-treatment>
